# Supplementary material for: Dietary Docosahexaenoic Acid and Glucose Systemic Metabolic Changes in the Mouse
Source: Nutrients. 2023 Jun 8;15(12):2679. doi: 10.3390/nu15122679 (PMC10303726; doi:10.3390/nu15122679)
Supplement: Supplementary file 1 [file nutrients-15-02679-s001.zip]

Archive with 1 entries (1 files):
- nutrients-2404189-supplementary.pdf
